# Supplementary material for: Trends, prevalence and associated factors of obesity among adults in a rural community in Thailand: serial cross-sectional surveys, 2012 and 2018
Source: BMC Public Health. 2020 Jun 3;20:850. doi: 10.1186/s12889-020-09004-w (PMC7271557; doi:10.1186/s12889-020-09004-w)
Supplement: Supplementary file 2 — Additional file 2. An additional table, univariate analysis factors associated with obesity among adults in a rural community in 2018 (n = 627). [file 12889_2020_9004_MOESM2_ESM.xlsx]

## Sheet: Univariate analysis
Univariate analysis factors associated with obesity among adults in a rural community in 2018 (n=627)
Factors	BMI<25kg/m2	BMI≥25kg/m2	Crude	95% CI	p-value
			Odds ratio
Gender
Male	144 (67.3)	70 (32.7)	1.00
Female	202 (48.9)	211 (51.1)	2.15	1.52-3.03	<0.001
Age (years) mean± SD	56.2±14.9	53.4±11.8	0.99	0.97-0.99	0.010
20-39	48 (60.0)	32 (40.0)	1.00
40-49	57 (43.8)	73 (56.2)	1.92	1.09-3.38	0.024
50-59	87 (48.9)	91 (51.1)	1.57	0.92-2.68	0.099
60-69	86 (58.1)	62 (41.9)	1.08	0.62-1.88	0.782
≥70	68 (74.7)	23 (25.3)	0.51	0.27-0.97	0.041
Marital Status
Single	29 (69.0)	13 (31.0)	1.00
Married	260 (53.5)	226 (46.5)	1.94	0.98-3.82	0.056
Widowed	42 (60.9)	27 (39.1)	1.43	0.64-3.24	0.385
Divorced	15 (50.0)	15 (50.0)	2.23	0.85-5.88	0.105
Education
High school and over	56 (62.9)	33 (37.1)	1.00
Secondary school	27 (54.0)	23 (46.0)	1.45	0.72-2.92	0.304
Primary school	227 (52.8)	203 (47.2)	1.52	0.95-2.43	0.082
Less than primary school	36 (62.1)	22 (37.9)	1.04	0.53-2.05	0.917
Occupation
aOutdoor	151 (54.1)	128 (45.9)	1.00
bIndoor	139 (54.1)	118 (45.9)	1.00	0.71-1.41	0.993
Non-Occupation	56 (61.5)	35 (38.5)	0.74	0.46-1.20	0.217
Exercise (hours/week)
>2	51 (56.2)	44 (46.3)	1.00
1 to 2	41 (51.2)	39 (48.3)	1.10	0.61-2.00	0.748
<1	254 (56.2)	198 (43.8)	0.90	0.58-1.41	0.654
Smoking
Never	224 (49.9)	225 (50.1)	1.00
Ex-smoker	44 (62.0)	27 (38.0)	0.61	0.37-1.02	0.060
Current smoker	78 (72.9)	29 (27.1)	0.37	0.23-0.59	<0.001
Alcohol drinking
Never	155 (53.1)	137 (46.9)	1.00
Ex-drinker	93 (59.2)	64 (40.8)	0.78	0.53-1.15	0.212
Current drinker	98 (55.1)	80 (44.9)	0.92	0.64-1.34	0.677
Instant coffee-mixed drinking
≤1 cup/week	188 (57.1)	141 (42.9)	1.00
>1 cup/week	157 (52.9)	140 (47.1)	1.19	0.87-1.63	0.282
Sugar-sweetened beverages
≤1 cup/week	267 (55.1)	218 (44.9)	1.00
>1 cup/week	79 (55.6)	63 (44.4)	0.98	0.67-1.42	0.902
Spot urine Na (mEq/L)	122.3±60.6	133.5±74.1	1.003	1.00-1.01	0.053
cNumber of Chronic diseases
0	216 (61.7)	134 (38.3)	1.00
1	81 (48.2)	87 (51.8)	1.73	1.19-2.51	0.004
≥2	49 (45.0)	60 (55.0)	1.97	1.28-3.05	0.002
SD; Standard deviation
aOutdoor; agriculture, bIndoor; employment, retail worker and government officer, cChronic diseases; diabetes mellitus, hypertension and dyslipidemia
